# Supplementary material for: Small target detection algorithm based on multi-branch stacking and new sampling transition module
Source: PLoS One. 2024 Jul 19;19(7):e0305260. doi: 10.1371/journal.pone.0305260 (PMC11259291; doi:10.1371/journal.pone.0305260)
Supplement: S1 File — (ZIP) [file pone.0305260.s001.zip]

Archive with 6 entries (6 files):
- coco loss.tif
- loss.xlsx
- mAP.tif
- mAP.xlsx
- Various types of mAP.xlsx
- voc loss.tif
