# Supplementary material for: Small target detection algorithm based on multi-branch stacking and new sampling transition module
Source: PLoS One. 2024 Jul 19;19(7):e0305260. doi: 10.1371/journal.pone.0305260 (PMC11259291; doi:10.1371/journal.pone.0305260)
Supplement: S1 File — (ZIP) [file pone.0305260.s001.zip › loss.xlsx]

## Sheet: Sheet1
1	9.25619	9.25619		6.72027	6.72027			10.6123	10.6123		9.35872	9.35872
2	6.45394	6.45394		5.35392	5.35392			9.18544	9.18544		8.4587	8.4587
3	5.57409	5.57409		4.81368	4.81368			8.51337	8.51337		7.92034	7.92034
4	5.37138	5.37138		4.77128	4.77128			8.05359	8.05359		7.48207	7.48207
5	5.1297	5.1297		4.6043	4.6043			7.55419	7.55419		7.1436	7.1436
6	4.95292	4.95292		4.52757	4.52757			7.20499	7.20499		6.78359	6.78359
7	4.88975	4.88975		4.4943	4.4943			6.93831	6.93831		6.59137	6.59137
8	4.77817	4.77817		4.44729	4.44729			6.70899	6.70899		6.38498	6.38498
9	4.72208	4.72208		4.41117	4.41117			6.51711	6.51711		6.18561	6.18561
10	4.67068	4.67068		4.29068	4.29068			6.34826	6.34826		6.06386	6.06386
11	4.59861	4.59861		4.2858	4.2858			6.19696	6.19696		5.89929	5.89929
12	4.57018	4.57018		4.34411	4.34411			6.08501	6.08501		5.80435	5.80435
13	4.4847	4.4847		4.27172	4.27172			5.96746	5.96746		5.72066	5.72066
14	4.45691	4.45691		4.30705	4.30705			5.87615	5.87615		5.6194	5.6194
15	4.42411	4.42411		4.26683	4.26683			5.78701	5.78701		5.58112	5.58112
16	4.39702	4.39702		4.17636	4.17636			5.71872	5.71872		5.50578	5.50578
17	4.36957	4.36957		4.2313	4.2313			5.64712	5.64712		5.43612	5.43612
18	4.32844	4.32844		4.15114	4.15114			5.59466	5.59466		5.40241	5.40241
19	4.28852	4.28852		4.16268	4.16268			5.53104	5.53104		5.32917	5.32917
20	4.28318	4.28318		4.2127	4.2127			5.47854	5.47854		5.26926	5.26926
21	4.2811	4.2811		4.19478	4.19478			5.44529	5.44529		5.29618	5.29618
22	4.2381	4.2381		4.1536	4.1536			5.39968	5.39968		5.24018	5.24018
23	4.19408	4.19408		4.18288	4.18288			5.36821	5.36821		5.18266	5.18266
24	4.20033	4.20033		4.09621	4.09621			5.33459	5.33459		5.17064	5.17064
25	4.20238	4.20238		4.09439	4.09439			5.31582	5.31582		5.14275	5.14275
26	4.12899	4.12899		4.10411	4.10411			5.27967	5.27967		5.11801	5.11801
27	4.11312	4.11312		4.07557	4.07557			5.2571	5.2571		5.11583	5.11583
28	4.08442	4.08442		4.0713	4.0713			5.23959	5.23959		5.07623	5.07623
29	4.08911	4.08911		4.12876	4.12876			5.21865	5.21865		5.03124	5.03124
30	4.06063	4.06063		4.11075	4.11075			5.197	5.197		5.05193	5.05193
31	4.03859	4.03859		4.07789	4.07789			5.1852	5.1852		5.02795	5.02795
32	4.00897	4.00897		4.05418	4.05418			5.16401	5.16401		5.02141	5.02141
33	4.01229	4.01229		4.07377	4.07377			5.15659	5.15659		4.98404	4.98404
34	3.9843	3.9843		4.04647	4.04647			5.14521	5.14521		5.00658	5.00658
35	3.93807	3.93807		4.08546	4.08546			5.13404	5.13404		4.9929	4.9929
36	3.95351	3.95351		4.02705	4.02705			5.12213	5.12213		4.96023	4.96023
37	3.92626	3.92626		4.03265	4.03265			5.1085	5.1085		4.95011	4.95011
38	3.90008	3.90008		4.06012	4.06012			5.10093	5.10093		4.98291	4.98291
39	3.91195	3.91195		4.08473	4.08473			5.0904	5.0904		4.95122	4.95122
40	3.88026	3.88026		4.01134	4.01134			5.08353	5.08353		5.01375	5.01375
41	3.86467	3.86467		4.05248	4.05248			5.07421	5.07421		4.93541	4.93541
42	3.85574	3.85574		4.06414	4.06414			5.0596	5.0596		4.98979	4.98979
43	3.84437	3.84437		4.04478	4.04478			5.06439	5.06439		4.91173	4.91173
44	3.83155	3.83155		4.02334	4.02334			5.05278	5.05278		4.96101	4.96101
45	3.81919	3.81919		3.97472	3.97472			5.0483	5.0483		4.91122	4.91122
46	3.81795	3.81795		4.00441	4.00441			5.04924	5.04924		4.90891	4.90891
47	3.76483	3.76483		4.0345	4.0345			5.03245	5.03245		4.91094	4.91094
48	3.77657	3.77657		3.98974	3.98974			5.03408	5.03408		4.89685	4.89685
49	3.74514	3.74514		4.03747	4.03747			5.01868	5.01868		4.88394	4.88394
50	3.75581	3.75581		4.06733	4.06733			5.02041	5.02041		4.91639	4.91639
51	4.08671	4.08671		4.31116	4.31116			5.1284	5.1284		4.89629	4.89629
52	4.06502	4.06502		4.10172	4.10172			5.07543	5.07543		4.83489	4.83489
53	4.02238	4.02238		4.29333	4.29333			5.0367	5.0367		4.82359	4.82359
54	3.98704	3.98704		4.18134	4.18134			5.01236	5.01236		4.83822	4.83822
55	3.94405	3.94405		4.16832	4.16832			4.98694	4.98694		4.80462	4.80462
56	3.90197	3.90197		4.12752	4.12752			4.97163	4.97163		4.78546	4.78546
57	3.90926	3.90926		4.0915	4.0915			4.94812	4.94812		4.79768	4.79768
58	3.90624	3.90624		4.1483	4.1483			4.9322	4.9322		4.77767	4.77767
59	3.90642	3.90642		4.31221	4.31221			4.92245	4.92245		4.71172	4.71172
60	3.89979	3.89979		4.11862	4.11862			4.89975	4.89975		4.73865	4.73865
61	3.9024	3.9024		4.05725	4.05725			4.89387	4.89387		4.71441	4.71441
62	3.84518	3.84518		4.09002	4.09002			4.88977	4.88977		4.71921	4.71921
63	3.82533	3.82533		4.10868	4.10868			4.88369	4.88369		4.68636	4.68636
64	3.79701	3.79701		4.06811	4.06811			4.87295	4.87295		4.74421	4.74421
65	3.77872	3.77872		4.07737	4.07737			4.86743	4.86743		4.71374	4.71374
66	3.76444	3.76444		4.0444	4.0444			4.85955	4.85955		4.69193	4.69193
67	3.77237	3.77237		4.10765	4.10765			4.84775	4.84775		4.6859	4.6859
68	3.74949	3.74949		4.11523	4.11523			4.84727	4.84727		4.71987	4.71987
69	3.73503	3.73503		4.11083	4.11083			4.8439	4.8439		4.73033	4.73033
70	3.72609	3.72609		4.03256	4.03256			4.83119	4.83119		4.64412	4.64412
71	3.71959	3.71959		4.00119	4.00119			4.81943	4.81943		4.63586	4.63586
72	3.70583	3.70583		4.07147	4.07147			4.82	4.82		4.67234	4.67234
73	3.70649	3.70649		4.01302	4.01302			4.81744	4.81744		4.64436	4.64436
74	3.68088	3.68088		4.06324	4.06324			4.80895	4.80895		4.65916	4.65916
75	3.67753	3.67753		4.03936	4.03936			4.80455	4.80455		4.65385	4.65385
76	3.65301	3.65301		4.06631	4.06631			4.79841	4.79841		4.6603	4.6603
77	3.63805	3.63805		4.07472	4.07472			4.79289	4.79289		4.61251	4.61251
78	3.63285	3.63285		4.04278	4.04278			4.79006	4.79006		4.6937	4.6937
79	3.60538	3.60538		4.05969	4.05969			4.78162	4.78162		4.61368	4.61368
80	3.5979	3.5979		4.12577	4.12577			4.78291	4.78291		4.61376	4.61376
81	3.61272	3.61272		3.99652	3.99652			4.76882	4.76882		4.63567	4.63567
82	3.59773	3.59773		4.13442	4.13442			4.77139	4.77139		4.60305	4.60305
83	3.59562	3.59562		4.06191	4.06191			4.76335	4.76335		4.65315	4.65315
84	3.58617	3.58617		4.01233	4.01233			4.76124	4.76124		4.62213	4.62213
85	3.5722	3.5722		4.02765	4.02765			4.76107	4.76107		4.58559	4.58559
86	3.54565	3.54565		4.00587	4.00587			4.74738	4.74738		4.62823	4.62823
87	3.55703	3.55703		4.11828	4.11828			4.74527	4.74527		4.63709	4.63709
88	3.53475	3.53475		3.93578	3.93578			4.74444	4.74444		4.59024	4.59024
89	3.51986	3.51986		4.04566	4.04566			4.73744	4.73744		4.60114	4.60114
90	3.53237	3.53237		3.97567	3.97567			4.72824	4.72824		4.58419	4.58419
91	3.5283	3.5283		4.04311	4.04311			4.7354	4.7354		4.58243	4.58243
92	3.52691	3.52691		4.0581	4.0581			4.7245	4.7245		4.59604	4.59604
93	3.51639	3.51639		3.97023	3.97023			4.72633	4.72633		4.59828	4.59828
94	3.50612	3.50612		4.02181	4.02181			4.72592	4.72592		4.58531	4.58531
95	3.49238	3.49238		4.06621	4.06621			4.71798	4.71798		4.56636	4.56636
96	3.48434	3.48434		4.02839	4.02839			4.71435	4.71435		4.56666	4.56666
97	3.48415	3.48415		3.99474	3.99474			4.71425	4.71425		4.51982	4.51982
98	3.45105	3.45105		3.99148	3.99148			4.70942	4.70942		4.59623	4.59623
99	3.45123	3.45123		3.98638	3.98638			4.70475	4.70475		4.62097	4.62097
100	3.42674	3.42674		4.02491	4.02491			4.70442	4.70442		4.54229	4.54229
101	3.46086	3.46086		3.94446	3.94446			4.69644	4.69644		4.55693	4.55693
102	3.42078	3.42078		3.92541	3.92541			4.69373	4.69373		4.61341	4.61341
103	3.3882	3.3882		4.05165	4.05165			4.68781	4.68781		4.53474	4.53474
104	3.38847	3.38847		3.92112	3.92112			4.69459	4.69459		4.52446	4.52446
105	3.38416	3.38416		3.98243	3.98243			4.68758	4.68758		4.53062	4.53062
106	3.37195	3.37195		4.09155	4.09155			4.67121	4.67121		4.52447	4.52447
107	3.37483	3.37483		3.99007	3.99007			4.67154	4.67154		4.5782	4.5782
108	3.36858	3.36858		3.98381	3.98381			4.67245	4.67245		4.56657	4.56657
109	3.36478	3.36478		4.04718	4.04718			4.67063	4.67063		4.54802	4.54802
110	3.3532	3.3532		3.94797	3.94797			4.66472	4.66472		4.52009	4.52009
111	3.34263	3.34263		4.05048	4.05048			4.65946	4.65946		4.51202	4.51202
112	3.35903	3.35903		4.05503	4.05503			4.65866	4.65866		4.54464	4.54464
113	3.32939	3.32939		3.96989	3.96989			4.65026	4.65026		4.52497	4.52497
114	3.33388	3.33388		3.98775	3.98775			4.65717	4.65717		4.55976	4.55976
115	3.31992	3.31992		3.91367	3.91367			4.65819	4.65819		4.56419	4.56419
116	3.32907	3.32907		3.99115	3.99115			4.65296	4.65296		4.56292	4.56292
117	3.31509	3.31509		4.01558	4.01558			4.64599	4.64599		4.56098	4.56098
118	3.30055	3.30055		3.93981	3.93981			4.64255	4.64255		4.52648	4.52648
119	3.30294	3.30294		3.93137	3.93137			4.63773	4.63773		4.57408	4.57408
120	3.27662	3.27662		3.9473	3.9473			4.64855	4.64855		4.56381	4.56381
121	3.24622	3.24622		3.90014	3.90014			4.62852	4.62852		4.53982	4.53982
122	3.32599	3.32599		4.02605	4.02605			4.6233	4.6233		4.50197	4.50197
123	3.26854	3.26854		4.05132	4.05132			4.6282	4.6282		4.5139	4.5139
124	3.24522	3.24522		3.99393	3.99393			4.6192	4.6192		4.50717	4.50717
125	3.26766	3.26766		3.99122	3.99122			4.62016	4.62016		4.52361	4.52361
126	3.24684	3.24684		4.02937	4.02937			4.61296	4.61296		4.49176	4.49176
127	3.23047	3.23047		3.90811	3.90811			4.61442	4.61442		4.47682	4.47682
128	3.2255	3.2255		3.88357	3.88357			4.61036	4.61036		4.53441	4.53441
129	3.24722	3.24722		3.90176	3.90176			4.60662	4.60662		4.4851	4.4851
130	3.23423	3.23423		3.91383	3.91383			4.60177	4.60177		4.45951	4.45951
131	3.19953	3.19953		3.93193	3.93193			4.60191	4.60191		4.47574	4.47574
132	3.18787	3.18787		3.90432	3.90432			4.59495	4.59495		4.49726	4.49726
133	3.20045	3.20045		3.93848	3.93848			4.59427	4.59427		4.53127	4.53127
134	3.21678	3.21678		3.88979	3.88979			4.58986	4.58986		4.4544	4.4544
135	3.18232	3.18232		4.03046	4.03046			4.58719	4.58719		4.46765	4.46765
136	3.14573	3.14573		3.9051	3.9051			4.58243	4.58243		4.51679	4.51679
137	3.19635	3.19635		4.00496	4.00496			4.587	4.587		4.50515	4.50515
138	3.1842	3.1842		3.89235	3.89235			4.57564	4.57564		4.45937	4.45937
139	3.15356	3.15356		3.98864	3.98864			4.57394	4.57394		4.47198	4.47198
140	3.15755	3.15755		3.92688	3.92688			4.57728	4.57728		4.43916	4.43916
141	3.16585	3.16585		3.90308	3.90308			4.57509	4.57509		4.43973	4.43973
142	3.14925	3.14925		4.00967	4.00967			4.56896	4.56896		4.41266	4.41266
143	3.12639	3.12639		3.94903	3.94903			4.56585	4.56585		4.48019	4.48019
144	3.14718	3.14718		3.9746	3.9746			4.56457	4.56457		4.47923	4.47923
145	3.11226	3.11226		3.95409	3.95409			4.55755	4.55755		4.50111	4.50111
146	3.11563	3.11563		3.89528	3.89528			4.55721	4.55721		4.42735	4.42735
147	3.10459	3.10459		3.92355	3.92355			4.55631	4.55631		4.45411	4.45411
148	3.0856	3.0856		4.02861	4.02861			4.54617	4.54617		4.43615	4.43615
149	3.09095	3.09095		3.86567	3.86567			4.55023	4.55023		4.42262	4.42262
150	3.07477	3.07477		3.81476	3.81476			4.54643	4.54643		4.46356	4.46356
151	3.07842	3.07842		4.00519	4.00519			4.55342	4.55342		4.41631	4.41631
152	3.07133	3.07133		3.86902	3.86902			4.53425	4.53425		4.43553	4.43553
153	3.0695	3.0695		3.98136	3.98136			4.53149	4.53149		4.46344	4.46344
154	3.08344	3.08344		3.88062	3.88062			4.53724	4.53724		4.42187	4.42187
155	3.05894	3.05894		3.94011	3.94011			4.5309	4.5309		4.43066	4.43066
156	3.03713	3.03713		3.88425	3.88425			4.52599	4.52599		4.43396	4.43396
157	3.06264	3.06264		3.89118	3.89118			4.51675	4.51675		4.42983	4.42983
158	3.05193	3.05193		3.9024	3.9024			4.51756	4.51756		4.36294	4.36294
159	3.04265	3.04265		3.90251	3.90251			4.51259	4.51259		4.39976	4.39976
160	3.04713	3.04713		4.02366	4.02366			4.50888	4.50888		4.44905	4.44905
161	3.01036	3.01036		3.82569	3.82569			4.51042	4.51042		4.39278	4.39278
162	3.04326	3.04326		4.01144	4.01144			4.50091	4.50091		4.40832	4.40832
163	3.00152	3.00152		3.83714	3.83714			4.50795	4.50795		4.38373	4.38373
164	2.99095	2.99095		3.90335	3.90335			4.50176	4.50176		4.41656	4.41656
165	2.98833	2.98833		3.92289	3.92289			4.49422	4.49422		4.41133	4.41133
166	2.99618	2.99618		3.99278	3.99278			4.49638	4.49638		4.47161	4.47161
167	2.99566	2.99566		3.91648	3.91648			4.48604	4.48604		4.398	4.398
168	3.01941	3.01941		3.86773	3.86773			4.48472	4.48472		4.39329	4.39329
169	2.98512	2.98512		3.89512	3.89512			4.48138	4.48138		4.37648	4.37648
170	2.96333	2.96333		3.981	3.981			4.48316	4.48316		4.37303	4.37303
171	2.97013	2.97013		3.91421	3.91421			4.4866	4.4866		4.39624	4.39624
172	2.96435	2.96435		3.87234	3.87234			4.47096	4.47096		4.38792	4.38792
173	2.95392	2.95392		3.90776	3.90776			4.47039	4.47039		4.39801	4.39801
174	2.94044	2.94044		3.84848	3.84848			4.46678	4.46678		4.43173	4.43173
175	2.94076	2.94076		3.98442	3.98442			4.46125	4.46125		4.36249	4.36249
176	2.95232	2.95232		3.9507	3.9507			4.46537	4.46537		4.39633	4.39633
177	2.94121	2.94121		3.89864	3.89864			4.461	4.461		4.37015	4.37015
178	2.92879	2.92879		4.01458	4.01458			4.45242	4.45242		4.38675	4.38675
179	2.93924	2.93924		3.95253	3.95253			4.45598	4.45598		4.38882	4.38882
180	2.90782	2.90782		3.9088	3.9088			4.45014	4.45014		4.40621	4.40621
181	2.91261	2.91261		3.90533	3.90533			4.44524	4.44524		4.41638	4.41638
182	2.91642	2.91642		3.89758	3.89758			4.44325	4.44325		4.36675	4.36675
183	2.9128	2.9128		3.90073	3.90073			4.43486	4.43486		4.36564	4.36564
184	2.89715	2.89715		3.89418	3.89418			4.42988	4.42988		4.34699	4.34699
185	2.90314	2.90314		3.88096	3.88096			4.42884	4.42884		4.36027	4.36027
186	2.86702	2.86702		3.98867	3.98867			4.42782	4.42782		4.38289	4.38289
187	2.86321	2.86321		3.90793	3.90793			4.42463	4.42463		4.31919	4.31919
188	2.84551	2.84551		3.97118	3.97118			4.4146	4.4146		4.321	4.321
189	2.85944	2.85944		3.94364	3.94364			4.4204	4.4204		4.38092	4.38092
190	2.84621	2.84621		3.91296	3.91296			4.41411	4.41411		4.33065	4.33065
191	2.89193	2.89193		3.93928	3.93928			4.41526	4.41526		4.35578	4.35578
192	2.86583	2.86583		3.83869	3.83869			4.41782	4.41782		4.33094	4.33094
193	2.86288	2.86288		3.90777	3.90777			4.4104	4.4104		4.3567	4.3567
194	2.8607	2.8607		3.88906	3.88906			4.40245	4.40245		4.38275	4.38275
195	2.84787	2.84787		3.85892	3.85892			4.39956	4.39956		4.33003	4.33003
196	2.83736	2.83736		3.91985	3.91985			4.40473	4.40473		4.36737	4.36737
197	2.83991	2.83991		3.83351	3.83351			4.39725	4.39725		4.34738	4.34738
198	2.81554	2.81554		3.95453	3.95453			4.39683	4.39683		4.34566	4.34566
199	2.821	2.821		3.87701	3.87701			4.3905	4.3905		4.32905	4.32905
200	2.8245	2.8245		3.83748	3.83748			4.38327	4.38327		4.34585	4.34585
201	2.8064	2.8064		3.86422	3.86422			4.37563	4.37563		4.30944	4.30944
202	2.82345	2.82345		3.88447	3.88447			4.37531	4.37531		4.3203	4.3203
203	2.80466	2.80466		3.85698	3.85698			4.37979	4.37979		4.36429	4.36429
204	2.80253	2.80253		3.92923	3.92923			4.37444	4.37444		4.34399	4.34399
205	2.77277	2.77277		4.01888	4.01888			4.36972	4.36972		4.30958	4.30958
206	2.78102	2.78102		3.90772	3.90772			4.35852	4.35852		4.34003	4.34003
207	2.75719	2.75719		3.9486	3.9486			4.36218	4.36218		4.34942	4.34942
208	2.76789	2.76789		3.89099	3.89099			4.35425	4.35425		4.29952	4.29952
209	2.76516	2.76516		3.81397	3.81397			4.35359	4.35359		4.31416	4.31416
210	2.75652	2.75652		3.8684	3.8684			4.35342	4.35342		4.30639	4.30639
211	2.74716	2.74716		3.84706	3.84706			4.35031	4.35031		4.31115	4.31115
212	2.76474	2.76474		3.93033	3.93033			4.34883	4.34883		4.30201	4.30201
213	2.73648	2.73648		3.94289	3.94289			4.33935	4.33935		4.29097	4.29097
214	2.70342	2.70342		3.87457	3.87457			4.33511	4.33511		4.27012	4.27012
215	2.73385	2.73385		3.92172	3.92172			4.33726	4.33726		4.2994	4.2994
216	2.71212	2.71212		3.902	3.902			4.32937	4.32937		4.29923	4.29923
217	2.71566	2.71566		4.01605	4.01605			4.32984	4.32984		4.27384	4.27384
218	2.69551	2.69551		3.81687	3.81687			4.32606	4.32606		4.25633	4.25633
219	2.73829	2.73829		3.97178	3.97178			4.31822	4.31822		4.29842	4.29842
220	2.70742	2.70742		3.84481	3.84481			4.31427	4.31427		4.26983	4.26983
221	2.6918	2.6918		3.86341	3.86341			4.31821	4.31821		4.27863	4.27863
222	2.72066	2.72066		3.94312	3.94312			4.31109	4.31109		4.27224	4.27224
223	2.68237	2.68237		3.92727	3.92727			4.30699	4.30699		4.34427	4.34427
224	2.65916	2.65916		3.84135	3.84135			4.31187	4.31187		4.33239	4.33239
225	2.67	2.67		3.88695	3.88695			4.3064	4.3064		4.31536	4.31536
226	2.67502	2.67502		3.78396	3.78396			4.29446	4.29446		4.25723	4.25723
227	2.65668	2.65668		3.8744	3.8744			4.29843	4.29843		4.25453	4.25453
228	2.67397	2.67397		3.92407	3.92407			4.29802	4.29802		4.24908	4.24908
229	2.66604	2.66604		3.83522	3.83522			4.29157	4.29157		4.27628	4.27628
230	2.64417	2.64417		3.84792	3.84792			4.28404	4.28404		4.25604	4.25604
231	2.65489	2.65489		3.79303	3.79303			4.29002	4.29002		4.24993	4.24993
232	2.64411	2.64411		3.84401	3.84401			4.28555	4.28555		4.25545	4.25545
233	2.62486	2.62486		3.88713	3.88713			4.28058	4.28058		4.24299	4.24299
234	2.60844	2.60844		3.90084	3.90084			4.26869	4.26869		4.26626	4.26626
235	2.61027	2.61027		3.86025	3.86025			4.27584	4.27584		4.22764	4.22764
236	2.6285	2.6285		3.81774	3.81774			4.26921	4.26921		4.29633	4.29633
237	2.62419	2.62419		3.8266	3.8266			4.25089	4.25089		4.22395	4.22395
238	2.61498	2.61498		3.9423	3.9423			4.25896	4.25896		4.24896	4.24896
239	2.59976	2.59976		3.83081	3.83081			4.25318	4.25318		4.2438	4.2438
240	2.59822	2.59822		3.84246	3.84246			4.25147	4.25147		4.22524	4.22524
241	2.61144	2.61144		3.96381	3.96381			4.25025	4.25025		4.2745	4.2745
242	2.58805	2.58805		3.89538	3.89538			4.24024	4.24024		4.25089	4.25089
243	2.58721	2.58721		3.76509	3.76509			4.25021	4.25021		4.23765	4.23765
244	2.59561	2.59561		3.86808	3.86808			4.24621	4.24621		4.24125	4.24125
245	2.56909	2.56909		3.80249	3.80249			4.2322	4.2322		4.24571	4.24571
246	2.55031	2.55031		3.87166	3.87166			4.24098	4.24098		4.22362	4.22362
247	2.56205	2.56205		3.8507	3.8507			4.22864	4.22864		4.20663	4.20663
248	2.56579	2.56579		3.89137	3.89137			4.22555	4.22555		4.29505	4.29505
249	2.54063	2.54063		3.82811	3.82811			4.21762	4.21762		4.19629	4.19629
250	2.52529	2.52529		3.87563	3.87563			4.22359	4.22359		4.20316	4.20316
251	2.55654	2.55654		3.87239	3.87239			4.21876	4.21876		4.20456	4.20456
252	2.53385	2.53385		3.84618	3.84618			4.20913	4.20913		4.19524	4.19524
253	2.53363	2.53363		3.85152	3.85152			4.20738	4.20738		4.24409	4.24409
254	2.55507	2.55507		3.845	3.845			4.21344	4.21344		4.21954	4.21954
255	2.5138	2.5138		3.8725	3.8725			4.2082	4.2082		4.22979	4.22979
256	2.53768	2.53768		3.8893	3.8893			4.20328	4.20328		4.21196	4.21196
257	2.49724	2.49724		3.89465	3.89465			4.19472	4.19472		4.18769	4.18769
258	2.51906	2.51906		3.92561	3.92561			4.19393	4.19393		4.219	4.219
259	2.51763	2.51763		3.90768	3.90768			4.18105	4.18105		4.20617	4.20617
260	2.4901	2.4901		3.88846	3.88846			4.1776	4.1776		4.22798	4.22798
261	2.48746	2.48746		3.9181	3.9181			4.182	4.182		4.19596	4.19596
262	2.48989	2.48989		3.83312	3.83312			4.17849	4.17849		4.18971	4.18971
263	2.47538	2.47538		3.84871	3.84871			4.18302	4.18302		4.15748	4.15748
264	2.47939	2.47939		3.88637	3.88637			4.16913	4.16913		4.16379	4.16379
265	2.4868	2.4868		3.83083	3.83083			4.16523	4.16523		4.15256	4.15256
266	2.46599	2.46599		3.86184	3.86184			4.16095	4.16095		4.19866	4.19866
267	2.48936	2.48936		3.83525	3.83525			4.1587	4.1587		4.1849	4.1849
268	2.47401	2.47401		3.831	3.831			4.1501	4.1501		4.19816	4.19816
269	2.47836	2.47836		3.85289	3.85289			4.14542	4.14542		4.20481	4.20481
270	2.44472	2.44472		3.86931	3.86931			4.14535	4.14535		4.17936	4.17936
271	2.45009	2.45009		3.91422	3.91422			4.14749	4.14749		4.16887	4.16887
272	2.46452	2.46452		3.91634	3.91634			4.13749	4.13749		4.19138	4.19138
273	2.42369	2.42369		3.98343	3.98343			4.13625	4.13625		4.1639	4.1639
274	2.42984	2.42984		3.85917	3.85917			4.13335	4.13335		4.14735	4.14735
275	2.4427	2.4427		3.84555	3.84555			4.1289	4.1289		4.16788	4.16788
276	2.42338	2.42338		3.91704	3.91704			4.12324	4.12324		4.16692	4.16692
277	2.40907	2.40907		3.84	3.84			4.12116	4.12116		4.16927	4.16927
278	2.39899	2.39899		3.90691	3.90691			4.11353	4.11353		4.18514	4.18514
279	2.4109	2.4109		3.88082	3.88082			4.11606	4.11606		4.18359	4.18359
280	2.40138	2.40138		3.81535	3.81535			4.10988	4.10988		4.16882	4.16882
281	2.41864	2.41864		3.8323	3.8323			4.10832	4.10832		4.16734	4.16734
282	2.37658	2.37658		3.92763	3.92763			4.1077	4.1077		4.16209	4.16209
283	2.37524	2.37524		3.85199	3.85199			4.09863	4.09863		4.14947	4.14947
284	2.37163	2.37163		3.87486	3.87486			4.10025	4.10025		4.14816	4.14816
285	2.37184	2.37184		3.90503	3.90503			4.09186	4.09186		4.15598	4.15598
286	2.35358	2.35358		3.81713	3.81713			4.0858	4.0858		4.11951	4.11951
287	2.38673	2.38673		3.83143	3.83143			4.08253	4.08253		4.15318	4.15318
288	2.3639	2.3639		3.88189	3.88189			4.07811	4.07811		4.15194	4.15194
289	2.35891	2.35891		3.92807	3.92807			4.0749	4.0749		4.15192	4.15192
290	2.36421	2.36421		3.8551	3.8551			4.07835	4.07835		4.16026	4.16026
291	2.3718	2.3718		3.9031	3.9031			4.07192	4.07192		4.09898	4.09898
292	2.36069	2.36069		3.84116	3.84116			4.06724	4.06724		4.17343	4.17343
293	2.33785	2.33785		3.86507	3.86507			4.0589	4.0589		4.14871	4.14871
294	2.31447	2.31447		3.92214	3.92214			4.05947	4.05947		4.15951	4.15951
295	2.31491	2.31491		3.87165	3.87165			4.0543	4.0543		4.14484	4.14484
296	2.32543	2.32543		3.84499	3.84499			4.04916	4.04916		4.14952	4.14952
297	2.32445	2.32445		3.97562	3.97562			4.04634	4.04634		4.14368	4.14368
298	2.31397	2.31397		3.9034	3.9034			4.04063	4.04063		4.13064	4.13064
299	2.30289	2.30289		3.92368	3.92368			4.03575	4.03575		4.1588	4.1588
300	2.30836	2.30836		3.95481	3.95481			4.03557	4.03557		4.11377	4.11377
301	2.27968	2.27968		3.81179	3.81179			4.03227	4.03227		4.10775	4.10775
302	2.28002	2.28002		3.85717	3.85717			4.02372	4.02372		4.15431	4.15431
303	2.26981	2.26981		3.84795	3.84795			4.01638	4.01638		4.14293	4.14293
304	2.28768	2.28768		3.86811	3.86811			4.01943	4.01943		4.07379	4.07379
305	2.28801	2.28801		3.95856	3.95856			4.01488	4.01488		4.10605	4.10605
306	2.27003	2.27003		3.92204	3.92204			4.0002	4.0002		4.11421	4.11421
307	2.28155	2.28155		3.89107	3.89107			4.00399	4.00399		4.11972	4.11972
308	2.26015	2.26015		3.99665	3.99665			4.00582	4.00582		4.12138	4.12138
309	2.25399	2.25399		3.91553	3.91553			3.99661	3.99661		4.11515	4.11515
310	2.25274	2.25274		3.89279	3.89279			3.99564	3.99564		4.06836	4.06836
311	2.24496	2.24496		3.90563	3.90563			3.9889	3.9889		4.0854	4.0854
312	2.22323	2.22323		3.89736	3.89736			3.98848	3.98848		4.12353	4.12353
313	2.24269	2.24269		3.83252	3.83252			3.98627	3.98627		4.10363	4.10363
314	2.23375	2.23375		3.83303	3.83303			3.97889	3.97889		4.07877	4.07877
315	2.24725	2.24725		3.88242	3.88242			3.97525	3.97525		4.09584	4.09584
316	2.24382	2.24382		3.86528	3.86528			3.96474	3.96474		4.08721	4.08721
317	2.22904	2.22904		3.9989	3.9989			3.96317	3.96317		4.12614	4.12614
318	2.23462	2.23462		3.83143	3.83143			3.95373	3.95373		4.07693	4.07693
319	2.22156	2.22156		3.82561	3.82561			3.95354	3.95354		4.1077	4.1077
320	2.21002	2.21002		3.8082	3.8082			3.95106	3.95106		4.12167	4.12167
321	2.2085	2.2085		3.85976	3.85976			3.94642	3.94642		4.07896	4.07896
322	2.21388	2.21388		4.00308	4.00308			3.93887	3.93887		4.10746	4.10746
323	2.1836	2.1836		3.81345	3.81345			3.94432	3.94432		4.07216	4.07216
324	2.19462	2.19462		3.86526	3.86526			3.93524	3.93524		4.08514	4.08514
325	2.1869	2.1869		3.91904	3.91904			3.93171	3.93171		4.0616	4.0616
326	2.19663	2.19663		3.90206	3.90206			3.9339	3.9339		4.06519	4.06519
327	2.17589	2.17589		3.85418	3.85418			3.93062	3.93062		4.07109	4.07109
328	2.18422	2.18422		3.85798	3.85798
329	2.17381	2.17381		3.85744	3.85744
330	2.15591	2.15591		3.83078	3.83078
331	2.16379	2.16379		3.8985	3.8985
332	2.16672	2.16672		3.87194	3.87194
333	2.15434	2.15434		3.89835	3.89835
334	2.15289	2.15289		3.85151	3.85151
335	2.15468	2.15468		3.8154	3.8154
336	2.14498	2.14498		3.92694	3.92694
337	2.13285	2.13285		3.9034	3.9034
338	2.1242	2.1242		3.88722	3.88722
339	2.14093	2.14093		3.86146	3.86146
340	2.1179	2.1179		3.92978	3.92978
341	2.13117	2.13117		3.84067	3.84067
342	2.11318	2.11318		3.81987	3.81987
343	2.12748	2.12748		3.96976	3.96976
344	2.12193	2.12193		3.84106	3.84106
345	2.12211	2.12211		3.86526	3.86526
346	2.10615	2.10615		3.85063	3.85063
347	2.09611	2.09611		3.86088	3.86088
348	2.09075	2.09075		3.92189	3.92189
349	2.09969	2.09969		3.8244	3.8244
350	2.09447	2.09447		3.82988	3.82988
351	2.08366	2.08366		3.83074	3.83074
352	2.08009	2.08009		3.88584	3.88584
353	2.08738	2.08738		3.87053	3.87053
354	2.07156	2.07156		3.8783	3.8783
355	2.07211	2.07211		3.87165	3.87165
356	2.06348	2.06348		3.91082	3.91082
357	2.06308	2.06308		3.81264	3.81264
358	2.06639	2.06639		3.91099	3.91099
359	2.06091	2.06091		3.83725	3.83725
360	2.04363	2.04363		3.89649	3.89649
361	2.05431	2.05431		3.88571	3.88571
362	2.04875	2.04875		3.83935	3.83935
363	2.03681	2.03681		3.97864	3.97864
364	2.0543	2.0543		3.86964	3.86964
365	2.03917	2.03917		3.85734	3.85734
366	2.03676	2.03676		3.84036	3.84036
367	2.02548	2.02548		3.8889	3.8889
368	2.02273	2.02273		3.93577	3.93577
369	2.02839	2.02839		3.86115	3.86115
370	2.01914	2.01914		3.88802	3.88802
371	2.03207	2.03207		3.92757	3.92757
372	2.0155	2.0155		3.90957	3.90957
373	2.01448	2.01448		3.88277	3.88277
374	1.99768	1.99768		3.92824	3.92824
375	2.00992	2.00992		3.86231	3.86231
376	2.01298	2.01298		3.87776	3.87776
377	1.9927	1.9927		3.87709	3.87709
378	1.99585	1.99585		3.9258	3.9258
379	1.99914	1.99914		3.83959	3.83959
380	1.9878	1.9878		3.95332	3.95332
381	1.98087	1.98087		3.89069	3.89069
382	1.97742	1.97742		3.92062	3.92062
383	1.97189	1.97189		3.86704	3.86704
384	1.98662	1.98662		3.90096	3.90096
385	1.96892	1.96892		3.90405	3.90405
386	1.9704	1.9704		3.93577	3.93577
387	1.9754	1.9754		3.89166	3.89166
388	1.96404	1.96404		3.86185	3.86185
389	1.95848	1.95848		3.82387	3.82387
390	1.95425	1.95425		3.83657	3.83657
391	1.97144	1.97144		3.82623	3.82623
392	1.95105	1.95105		3.82685	3.82685
393	1.96613	1.96613		3.86018	3.86018
394	1.95397	1.95397		3.91418	3.91418
395	1.95263	1.95263		3.90238	3.90238
396	1.96575	1.96575		3.89564	3.89564
397	1.94433	1.94433		3.90552	3.90552
398	1.9385	1.9385		3.84237	3.84237
399	1.93254	1.93254		3.88709	3.88709
400	1.92996	1.92996		3.88514	3.88514
401	1.92318	1.92318		3.94327	3.94327
402	1.93618	1.93618		3.93891	3.93891
403	1.93406	1.93406		3.87063	3.87063
404	1.93214	1.93214		3.91779	3.91779
405	1.91195	1.91195		3.89546	3.89546
406	1.93214	1.93214		3.91041	3.91041
407	1.90954	1.90954		3.89384	3.89384
408	1.90955	1.90955		3.95534	3.95534
409	1.92326	1.92326		3.89568	3.89568
410	1.91245	1.91245		3.89435	3.89435
411	1.9182	1.9182		3.91797	3.91797
412	1.90826	1.90826		3.93689	3.93689
413	1.90445	1.90445		3.87561	3.87561
414	1.91307	1.91307		3.91032	3.91032
415	1.90463	1.90463		3.85027	3.85027
416	1.89694	1.89694		3.87073	3.87073
417	1.90183	1.90183		3.91267	3.91267
418	1.90169	1.90169		3.92066	3.92066
419	1.88088	1.88088		3.9199	3.9199
420	1.90095	1.90095		3.88432	3.88432
421	1.87886	1.87886		3.87271	3.87271
422	1.87566	1.87566		3.91788	3.91788
423	1.89134	1.89134		3.92324	3.92324
424	1.89198	1.89198		3.90244	3.90244
425	1.88638	1.88638		3.90734	3.90734
426	1.90214	1.90214		3.89074	3.89074
427	1.8925	1.8925		3.89514	3.89514
428	1.86628	1.86628		3.83569	3.83569
429	1.87573	1.87573		3.95659	3.95659
430	1.88663	1.88663		3.88462	3.88462
431	1.87682	1.87682		3.96496	3.96496
432	1.87743	1.87743		3.86155	3.86155
433	1.87242	1.87242		3.91343	3.91343
434	1.86169	1.86169		3.87741	3.87741
435	1.85661	1.85661		3.90465	3.90465
436	1.88269	1.88269		3.90632	3.90632
437	1.86728	1.86728		3.87855	3.87855
438	1.86159	1.86159		3.91311	3.91311
439	1.86455	1.86455		3.88686	3.88686
440	1.86626	1.86626		3.91258	3.91258
441	1.8605	1.8605		3.90386	3.90386
442	1.88607	1.88607		3.90419	3.90419
443	1.84086	1.84086		3.94718	3.94718
444	1.87775	1.87775		3.94051	3.94051
445	1.84507	1.84507		3.92188	3.92188
446	1.86245	1.86245		3.94234	3.94234
447	1.86349	1.86349		3.93729	3.93729
448	1.86631	1.86631		3.92047	3.92047
449	1.86439	1.86439		3.93506	3.93506
450	1.84643	1.84643		3.91706	3.91706
451	1.8528	1.8528		3.94049	3.94049
452	1.85298	1.85298		3.91605	3.91605
453	1.86437	1.86437		3.90082	3.90082
454	1.86116	1.86116		3.90967	3.90967
455	1.83883	1.83883		3.91936	3.91936
456	1.85023	1.85023		3.89829	3.89829
457	1.84736	1.84736		3.89358	3.89358
458	1.8443	1.8443		3.95816	3.95816
459	1.84054	1.84054		3.95336	3.95336
460	1.85854	1.85854		3.90515	3.90515
461	1.84668	1.84668		3.89056	3.89056
462	1.85523	1.85523		3.92701	3.92701
463	1.84905	1.84905		3.92208	3.92208
464	1.84532	1.84532		3.95444	3.95444
465	1.84239	1.84239		3.93175	3.93175
466	1.83383	1.83383		3.89458	3.89458
467	1.85271	1.85271		3.92467	3.92467
468	1.84368	1.84368		3.90948	3.90948
469	1.84512	1.84512		3.97567	3.97567
470	1.83807	1.83807		3.96443	3.96443
471	1.8473	1.8473		3.96185	3.96185
472	1.85341	1.85341		3.89107	3.89107
473	1.85077	1.85077		3.93224	3.93224
474	1.83229	1.83229		3.89478	3.89478
475	1.84872	1.84872		3.92359	3.92359
476	1.84336	1.84336		3.90409	3.90409
477	1.826	1.826		3.96359	3.96359
478	1.82971	1.82971		3.96667	3.96667
479	1.82583	1.82583		3.89408	3.89408
480	1.84259	1.84259		3.8937	3.8937
481	1.84593	1.84593		3.90636	3.90636
482	1.84187	1.84187		3.93534	3.93534
483	1.82949	1.82949		3.91031	3.91031
484	1.84049	1.84049		3.91127	3.91127
485	1.82654	1.82654		3.90637	3.90637
486	1.83541	1.83541		3.90822	3.90822
487	1.8257	1.8257		3.92	3.92
488	1.84328	1.84328		3.94301	3.94301
489	1.83842	1.83842		3.92858	3.92858
490	1.84352	1.84352		3.93079	3.93079
491	1.83618	1.83618		3.93283	3.93283
492	1.83114	1.83114		3.89408	3.89408
493	1.84223	1.84223		3.92233	3.92233
494	1.82447	1.82447		3.97245	3.97245
495	1.83698	1.83698		3.94413	3.94413
496	1.82673	1.82673		3.95271	3.95271
497	1.83545	1.83545		3.94657	3.94657
498	1.81796	1.81796		3.9318	3.9318
499	1.82922	1.82922		3.94462	3.94462
500	1.82835	1.82835		3.90751	3.90751
