# Supplementary material for: Small target detection algorithm based on multi-branch stacking and new sampling transition module
Source: PLoS One. 2024 Jul 19;19(7):e0305260. doi: 10.1371/journal.pone.0305260 (PMC11259291; doi:10.1371/journal.pone.0305260)
Supplement: S1 File — (ZIP) [file pone.0305260.s001.zip › mAP.xlsx]

## Sheet: Sheet1
1	0
2	0.775914
3	0.77648
4	0.787042
5	0.782198
6	0.774623
7	0.750185
8	0.75651
9	0.750584
10	0.750492
11	0.7476
12	0.746011
13	0.750545
14	0.747488
15	0.738869
16	0.750123
17	0.747548
18	0.755314
19	0.744396
20	0.752932
21	0.752896
22	0.747708
23	0.751971
24	0.757067
25	0.748606
26	0.754668
27	0.755221
28	0.752625
29	0.754764
30	0.754545
31	0.754793
32	0.763404
33	0.782383
34	0.776785
35	0.777357
36	0.777619
37	0.761715
38	0.75152
39	0.756169
40	0.751244
41	0.743759
42	0.753741
43	0.745692
44	0.751238
45	0.746557
46	0.745508
47	0.75347
48	0.75024
49	0.757186
50	0.747466
51	0.752115
52	0.750771
53	0.757869
54	0.753794
55	0.752174
56	0.755236
57	0.75355
58	0.756371
59	0.757471
60	0.758296
61	0.755398
62	0.76465
63	0.764454
64	0.764994
65	0.75255
66	0.768521
67	0.761052
68	0.763265
69	0.760513
70	0.761774
71	0.751637
72	0.763922
73	0.765217
74	0.757341
75	0.756704
76	0.770154
77	0.762438
78	0.767112
79	0.770352
80	0.768047
81	0.771065
82	0.776108
83	0.76786
84	0.770237
85	0.772083
86	0.770444
87	0.766335
88	0.76651
89	0.765091
90	0.766454
91	0.763223
92	0.772695
93	0.767544
94	0.754549
95	0.763443
96	0.756265
97	0.761982
98	0.765321
99	0.77155
100	0.760808
101	0.759969
102	0.767456
103	0.756419
104	0.764715
105	0.764242
106	0.763852
107	0.762766
108	0.763043
109	0.766114
110	0.766525
111	0.766437
112	0.756538
113	0.758755
114	0.763622
115	0.767143
116	0.758678
117	0.755061
118	0.760519
119	0.758901
120	0.754283
121	0.762274
122	0.748638
123	0.745124
124	0.758686
125	0.756856
126	0.741115
127	0.738576
128	0.747607
129	0.746587
130	0.749025
131	0.733522
132	0.734897
133	0.735967
134	0.744649
135	0.732114
136	0.741918
137	0.727955
138	0.737002
139	0.724685
140	0.804625
141	0.796405
142	0.808608
143	0.755584
144	0.763994
145	0.799372
146	0.758974
147	0.767144
148	0.766957
149	0.77208
150	0.774299
151	0.746041
152	0.7677
153	0.761075
154	0.74441
155	0.744395
156	0.761544
157	0.76155
158	0.75245
159	0.749787
160	0.736241
161	0.754632
162	0.745697
163	0.753219
164	0.739134
165	0.756831
166	0.737769
167	0.744027
168	0.748885
169	0.745666
170	0.745605
171	0.736593
172	0.743556
173	0.747286
174	0.743354
175	0.745821
176	0.746674
177	0.756126
178	0.741121
179	0.738202
180	0.742019
181	0.742458
182	0.741476
183	0.739932
184	0.736597
185	0.727878
186	0.742962
187	0.735298
188	0.724727
189	0.815066
190	0.816228
191	0.806906
192	0.789437
193	0.796988
194	0.806475
195	0.815515
196	0.80636
197	0.804214
198	0.801105
199	0.733033
200	0.737163
201	0.734959
202	0.744413
203	0.736797
204	0.740004
205	0.738863
206	0.737184
207	0.74647
208	0.744809
209	0.740952
210	0.741209
211	0.740646
212	0.745976
213	0.741428
214	0.746035
215	0.742792
216	0.741563
217	0.742702
218	0.738472
219	0.741418
220	0.742953
221	0.744167
222	0.742668
223	0.741772
224	0.742489
225	0.799133
226	0.794795
227	0.798287
228	0.800832
229	0.794761
230	0.807204
231	0.819131
232	0.810535
233	0.808981
234	0.808725
235	0.803942
236	0.794976
237	0.802849
238	0.800054
239	0.803516
240	0.808724
241	0.813022
242	0.815651
243	0.816809
244	0.813288
245	0.813781
246	0.813858
247	0.81332
248	0.824007
249	0.820344
250	0.816188
