# Supplementary material for: Small target detection algorithm based on multi-branch stacking and new sampling transition module
Source: PLoS One. 2024 Jul 19;19(7):e0305260. doi: 10.1371/journal.pone.0305260 (PMC11259291; doi:10.1371/journal.pone.0305260)
Supplement: S1 File — (ZIP) [file pone.0305260.s001.zip › Various types of mAP.xlsx]

## Sheet: Sheet1
aeroplane		0.947
bicycle		0.873
bird		0.842
boat		0.764
bottle		0.598
bus		0.951
car		0.852
cat		0.934
chair		0.674
cow		0.884
diningtable		0.744
dog		0.923
horse		0.864
motorbike		0.877
person		0.852
pottedplant		0.603
sheep		0.751
sofa		0.832
train		0.933
tvmonitor		0.791
		0.82445
